# Supplementary material for: Engineered domain-inlaid Nme2Cas9 adenine base editors with increased on-target DNA editing and targeting scope
Source: BMC Biol. 2023 Nov 9;21:250. doi: 10.1186/s12915-023-01754-4 (PMC10636962; doi:10.1186/s12915-023-01754-4)
Supplement: Supplementary file 2 — Additional file 2. All data generated or analyzed during this study are included in this published article. [file 12915_2023_1754_MOESM2_ESM.xlsx]

## Sheet: Fig. 1
Fig.1b		Nme2ABE8e			Nme2ABE8e-149			Nme2ABE8e-669			Nme2ABE8e-797			Nme2ABE8e-950
		repeat1	repeat2	repeat3	repeat1	repeat2	repeat3	repeat1	repeat2	repeat3	repeat1	repeat2	repeat3	repeat1	repeat2	repeat3
nm12	A7	0	0	0	0	0	0	11	10	11	8	10	13	0	0	0
	A8	5	7	2	1	7	5	17	16	17	15	18	20	3	2	3
	A13	20	19	11	15	12	10	31	24	23	31	32	40	0	1	0
	A15	17	18	13	9	6	13	27	22	21	26	29	36	2	1	0
	A18	12	16	7	11	7	14	24	25	20	28	32	38	1	0	0
nm22	A3	1	2	2	1	2	1	1	1	1	1	2	1	1	1	2
	A4	1	3	1	1	1	0	5	4	3	0	0	1	1	2	2
	A5	0	1	2	1	2	1	10	9	8	2	2	2	2	0	0
	A6	5	6	8	5	8	5	18	18	15	12	18	15	4	6	5
	A9	22	19	15	19	15	18	21	20	16	30	41	33	2	2	1
	A13	13	16	19	19	19	18	24	24	20	32	43	37	6	8	5
	A16	28	25	19	18	19	16	33	33	28	41	55	47	6	8	6
Fig.1c		Nme2ABE8e			Nme2ABE8e-797
		repeat1	repeat2	repeat3	repeat1	repeat2	repeat3
nm5	A8	0	6.29	4.67	40.56	32.89	36.61
	A13	0	6.29	6.73	43.11	44.07	36.61
nm6	A6	20.22	9.13	14.2	29.11	24.9	26.27
	A7	0	0	4.06	9.87	8.71	9.86
	A9	11.4	9.13	4.06	13.69	28.06	33.25
nm7	A11	10.92	5.6	12.61	26.65	36.25	25.2
	A12	0	0	0	9.76	15.75	17.19
	A13	0	0	0	9.76	9.19	12.96
nm16	A4	16.33	12.88	16.59	19.7	27.68	47.43
	A13	0	0	0	14.7	6.35	10.37
	A14	0	0	0	34.4	15.44	28.26
nm19	A4	35.35	37.39	42.51	31.85	59.28	35.63
	A6	25.77	24.53	29.63	33.42	35.81	35.73
	A10	3.74	2.14	0	37.99	49.21	39.11
	A11	10.3	10.3	11.81	37.99	59.28	39.11
nm20	A5	2.1	0	0	11.32	9.81	5.33
	A7	4.5	9.91	0	18.31	9.81	14.66
	A10	0	0	0	18.31	12.95	20.01
	A12	4.5	0	7.55	18.31	9.81	14.66
	A14	0	0	0	10.29	9.81	14.66
nm28	A5	7.51	3.88	5.58	25.88	21.64	36.26
	A9	33.95	35.35	32.12	44.35	61.32	59.75
	A10	17.96	21.15	17.4	39.69	53.36	59.75
	A12	29.09	30.85	25.33	47	59.71	59.75
nm29	A14	2.04	1.94	0	9.5	9.55	14.59
	A15	2.04	1.94	7.13	12.74	7.21	6.89
nm30	A4	0.93	0.78	0	5.52	4.96	4.09
	A7	0.93	0.78	0	10.87	9.72	13.82
	A11	0	0	0	10.87	9.72	7.53
nm31	A9	0	4.05	0	3.94	5.61	3.33
	A11	0	0	0	8.96	5.61	3.33
nm32	A6	3.09	0	0	4.8	5.84	5.16
	A7	0	0	0	1.29	1.91	2.15
	A9	3.09	0	0	3.92	5.84	5.16
nm33	A9	1.69	2.02	3.21	5.48	9.64	5.62
nm34	A11	3.4	0.92	0.98	6.5	4.05	5.69
	A13	0	3.85	3.97	9.72	5.43	8.95
nm35	A4	0	0	0	2.38	3.29	2.76
	A7	2.77	0	0	4.83	4.65	5.62
	A9	2.77	0	0	4.83	4.65	5.62
	A12	0	0	0	5.82	6.21	5.62
nm36	A13	1.06	0	0	11.03	10.08	13.46
	A15	4	0	5.13	6.57	8.62	6.31

## Sheet: Fig. 2
Fig.2b			Nme2ABE8e-797			Nme2ABE8e-797Smu			Nme2ABE8e-797-C
			repeat1	repeat2	repeat3	repeat1	repeat2	repeat3	repeat1	repeat2	repeat3
N4CC	nm6	A6	30	18	21	9	10	13	11	7	6
		A7	4	5	6	2	2	2	10	5	5
		A9	24	16	17	9	12	7	8	6	5
	nm19	A4	30	35	35	29	35	41	31	21	28
		A6	30	31	32	24	30	34	24	17	24
		A10	35	35	35	30	39	43	32	22	29
		A11	40	44	47	38	36	41	32	31	38
N4CG	nm24	A8	5	5	5	41	39	37	27	28	28
		A10	4	3	4	26	22	23	29	28	31
		A15	8	7	5	23	23	21	12	13	11
	nm25	A12	3	4	7	40	36	37	27	34	26
		A13	0	0	1	39	41	30	18	25	17
N4CT	nm21	A11	0	1	0	14	18	25	17	14	32
		A13	0	0	1	15	21	31	17	16	30
		A16	1	2	1	14	19	27	12	11	27
	nm23	A3	2	4	2	2	5	2	17	21	13
		A5	0	1	3	15	20	14	19	25	16
		A6	0	0	2	17	13	17	14	17	16
		A9	2	2	6	23	30	21	20	23	19
N4CA	nm26	A6	1	5	0	14	12	12	18	18	32
		A7	1	2	1	20	18	18	0	4	10
		A11	0	3	2	2	1	1	22	29	25
		A14	2	1	2	10	5	7	9	8	6
		A17	1	2	2	0	1	2	12	9	5
	nm27	A5	12	11	7	15	14	19	17	19	30
		A7	8	12	9	16	16	21	18	28	29
		A10	4	8	5	13	15	21	16	23	28
		A11	13	2	1	9	13	16	13	19	17
		A13	11	7	5	16	8	11	11	13	26

## Sheet: Fig. 3
Fig.3c	Nme2ABE8e			Nme2ABE8e-797			Untreated
	repeat1	repeat2	repeat3	repeat1	repeat2	repeat3	repeat1	repeat2	repeat3
A6	2	3	1	8	11	11	2	2	2
A10	7	8	1	17	29	29	1	1	1
A14	3	3	3.1	16	29	29	1	0	2
Fig.3f	WT				#3				#4
	A1	A5	A12	A17	A1	A5	A12	A17	A1	A5	A12	A17
A	100	100	100	100	0	52.31	47.54	0	97.51	94.97	6.43	97.51
G	0	0	0	0	100	47.69	52.46	100	2.49	5.03	93.57	2.49

## Sheet: Fig. S2
		Nme2ABE8e			Nme2ABE8e-797
		repeat1	repeat2	repeat3	repeat1	repeat2	repeat3
nm11	A7	4	8	8	16	11	11
	A11	3	6	5	19	14	14
	A13	2	2	3	8	7	7
	A15	5	8	8	23	17	19
site8	A12	2	3	2	13	5	14
	A16	2	3	2	17	6	16
nm17	A2	1	3	2	2	2	2
	A11	2	2	2	8	8	4
	A12	2	2	1	12	12	9
	A16	3	2	6	9	8	5
	A17	3	3	0	4	6	6
nm37	A7	3	2	2	7	6	8
	A8	4	3	3	5	4	3
	A9	6	2	0	5	6	4
	A10	6	0	0	8	7	8
	A13	3	5	5	16	13	13
	A14	6	5	5	8	10	9

## Sheet: Fig. S3
		Nme2ABE8e			Nme2ABE8e-797
		repeat1	repeat2	repeat3	repeat1	repeat2	repeat3
TYR	A2	9	6	9	6	7	9
	A6	12	9	13	19	17	23
	A13	11	7	10	30	27	37
	A18	4	3	4	18	16	23
GNB2	A2	9	7	12	15	10	16
	A7	12	7	14	30	27	29
	A10	11	7	13	36	34	36
	A11	5	2	6	28	29	30
	A13	7	5	12	41	36	43
	A18	11	7	17	43	40	46
	A19	3	0	3	8	9	8
SRC61A1	A7	9	10	12	19	22	25
	A13	3	2	2	19	20	20
	A16	4	4	4	25	26	29
	A17	2	2	3	12	10	12
	A19	2	3	3	8	7	7
PGM1	A10	2	2	3	5	6	9
	A12	2	2	6	8	7	12
	A14	2	2	2	4	4	6
ATN1	A7	23	19	24	24	22	24
	A13	29	24	33	33	34	40
	A17	21	16	23	29	30	37
	A19	7	6	7	25	27	30

## Sheet: Fig. S4
Fig. S4a		Nme2ABE8e			Nme2ABE8e-797			Nme2ABE8e-797Smu			Nme2ABE8e-797-C
		repeat1	repeat2	repeat3	repeat1	repeat2	repeat3	repeat1	repeat2	repeat3	repeat1	repeat2	repeat3
nm19	On-target	25.055	28.18	24.2375	47.9867	38.1867	36.7975	25.5467	24.46	28.6875	23.9283	34.5525	22.334
	OT1	4.28	0	0	0	0	0	0	0	0	0	0	0
	OT2	0	0	1.02	0	2.99	2.13	0	0	0	0	0	0
	OT3	1.72	0	0	4.54	0	0	1.12	0	0	2.03	0	0
nm12	On-target	5.82	2.94	6.02	13.46	10.84	16.35	1.43	1.98	3.45	13.2133	8.27667	14.6733
	OT1	0.1	0.2	0.3	0.1	0.2	0.3	0.1	0.2	0.3	0.1	0.2	0.3
	OT2	0.1	0.2	0.3	0.1	0.2	0.3	0.1	0.2	0.3	0.1	0.2	0.3
	OT3	0.1	0.2	0.3	0.1	0.2	0.3	0.1	0.2	0.3	0.1	0.2	0.3
Fig. S4b	Nme2ABE8e			Nme2ABE8e-797			Nme2ABE8e-797Smu			Nme2ABE8e-797-C
	repeat1	repeat2	repeat3	repeat1	repeat2	repeat3	repeat1	repeat2	repeat3	repeat1	repeat2	repeat3
Sa site3	0	1.61	2.28	1.16	1.21	3.23	2.34	4.41	3.86	1.86	2.41	2
Sa site4	0	0.93	0	0	0.88	0	0	1.04	1.67	0	0.88	0

## Sheet: Fig. S5
	Nme2ABE8e-797			ABE7.10max-VRQR
	repeat1	repeat2	repeat3	repeat1	repeat2	repeat3
A2	13	12	10	5	3	3
A6	26	25	20	16	12	13
A10	26	22	19	2	2.2	2.1

## Sheet: Fig. S6
	Nme2ABE8e-797-C
	repeat1	repeat2	repeat3
A5	17	13	12
A8	29	18	19
A12	32	21	23
